# Supplementary material for: Segmentation Uncertainty Estimation as a Sanity Check for Image Biomarker Studies
Source: Cancers (Basel). 2022 Mar 2;14(5):1288. doi: 10.3390/cancers14051288 (PMC8909427; doi:10.3390/cancers14051288)
Supplement: Supplementary file 1 [file cancers-14-01288-s001.zip]

Archive with 1 entries (1 files):
- cancers-1578058-supplementary.pdf
